# Supplementary material for: Pericarpium Trichosanthis Injection Protects Isoproterenol-Induced Acute Myocardial Ischemia via Suppressing Inflammatory Damage and Apoptosis Pathways
Source: Biomolecules. 2025 Apr 24;15(5):618. doi: 10.3390/biom15050618 (PMC12108571; doi:10.3390/biom15050618)
Supplement: Supplementary file 1 [file biomolecules-15-00618-s001.zip]

Archive with 1 entries (1 files):
- biomolecules-3564512-supplementary.pdf
